# Supplementary material for: spVelo: RNA velocity inference for multi-batch spatial transcriptomics data
Source: Genome Biol. 2025 Aug 11;26:239. doi: 10.1186/s13059-025-03701-8 (PMC12337411; doi:10.1186/s13059-025-03701-8)
Supplement: Supplementary file 2 — Additional file 2. Contains information and download links of datasets, and Supplementary tables. [file 13059_2025_3701_MOESM2_ESM.xlsx]

## Sheet: Dataset information
OSCC	# of spots	# of genes	# of cell types	Spatial resolution	download
sample1	243	33538	4	~ 55 μm (Visium)	https://www.ncbi.nlm.nih.gov/geo/query/acc.cgi?acc=GSE208253
sample2	1055	33538	4
sample3	181	33538	4
sample4	533	33538	4
sample5	1112	33538	4
sample6	1962	33538	4
sample7	1737	33538	4
sample8	1896	33538	4
sample9	2494	33538	4
sample10	2132	33538	4
sample11	1074	33538	4
sample12	794	33538	4
Pancreas	# of cells	# of genes	# of cell types		download
	3696	6910	8		https://scvelo.readthedocs.io/en/stable/VelocityBasics.html
Simulated Pancreas	# of spots	# of genes	# of cell types	Platform	download
batch1	2327	2000	8	ST (square neighborhood structure)	https://zenodo.org/records/15873541
batch2	2307	2000	8
batch3	2321	2000	8
Mousebrain	# of spots	# of genes	# of cell types	Spatial resolution	download
	7765	21667	18	~ 0.5 μm (Stereo-seq)	https://www.dropbox.com/s/wxgkim87uhpaz1c/mousebrain_bin60_clustered.h5ad?dl=1

## Sheet: Table S1
	expr			spatial			mean
method	confidence	transition	direction	confidence	transition	direction
scVelo (stochastic)	0.582881	0.442265	0.260854	0.573568	0.0672041	0.6218	0.424762
scVelo (dynamical)	0.0733582	0.624442	0.378323	0	1	0	0.34602
veloVI	0.401204	0.457763	0.459162	0.492195	0.605238	0.0266136	0.407029
LatentVelo (standard)	0.926695	0	0	0.918631	0.625188	0.0293895	0.416651
LatentVelo (annotated)	1	0.908172	0.923061	1	0	1	0.805206
STT	0	0.286107	0.131591	0.234955	0.349722	0.062134	0.177418
spVelo	0.68303	1	1	0.740768	0.979772	0.886353	0.881654

## Sheet: Table S2
(a)	expr			spatial			mean
method	confidence	transition	direction	confidence	transition	direction	confidence	transition	direction
scGen+STT	0.707637	-0.00378796	-0.0449344	0.344627	-0.0383839	-0.0898918	0.688549	-0.0172408	-0.00251752
scGen+SIRV	0.941419	-0.00215237	0.0235263	0.667414	-0.00891179	-0.0118139	0.914504	-0.00278038	-0.00585605
STT	0.840715	-0.00261115	0.0070462	0.347342	-0.0273877	-0.0667058	-	-	-
SIRV	0.970182	-0.00248188	0.0225194	0.713303	-0.0112316	-0.0121796	-	-	-
spVelo	0.909443	-0.0034912	0.0229894	0.617822	-0.0143365	0.0272965	0.85531	-0.000362813	0.00539911
(b)	expr			spatial			mean
method	confidence	transition	direction	confidence	transition	direction	confidence	transition	direction
scGen + STT	0.299725	0.000260883	0.000300194	0.34315	0.000843689	0.0134573	0.666839	-0.0047553	-0.00229086
STT	0.742632	0.00266111	0.18351	0.576858	0.0119676	0.226388	-	-	-
spVelo	0.949264	0.00126073	0.188938	0.93335	0.0149643	0.226822	0.756546	-8.04239e-05	0.0312548
